# Supplementary material for: The use of antibiotic, probiotic, and fecal microbiota transplantation in modulating immunotherapy efficacy and survival: a systematic review and meta-analysis of clinical outcomes
Source: Oncologist. 2026 Jul 10;31(8):oyag264. doi: 10.1093/oncolo/oyag264 (PMC13401492; doi:10.1093/oncolo/oyag264)
Supplement: oyag264_Supplementary_Data [file oyag264_supplementary_data.zip]

Archive with 3 entries (3 files):
- 21-Jul-2026_023449_Supplementary_Data.zip
- 20-Jul-2026_083856_Supplementary_Data.zip
- Supplementary_Data.zip
